# Supplementary material for: Laser Light Trapping Phenomenon in a 3D Radiotherapy Polymer Gel Dosimeter
Source: Materials (Basel). 2021 Jul 15;14(14):3961. doi: 10.3390/ma14143961 (PMC8303211; doi:10.3390/ma14143961)
Supplement: Supplementary file 1 [file materials-14-03961-s001.zip]

Archive with 3 entries (2 files):
- materials-1262870-supplementary/
- materials-1262870-supplementary/Supplementary material 1.7z
- materials-1262870-supplementary/Supplementary material 2.7z
